# Supplementary material for: Consensus Guidelines for the Use of Vosoritide in Children with Achondroplasia in Australia
Source: Children (Basel). 2024 Jun 28;11(7):789. doi: 10.3390/children11070789 (PMC11274906; doi:10.3390/children11070789)
Supplement: Supplementary file 1 [file children-11-00789-s001.zip]

Archive with 1 entries (1 files):
- children-3032123-supplementary.pdf
